# Supplementary material for: Retrospective study of the morphology of third maxillary molars among the population of Lower Silesia based on analysis of cone beam computed tomography
Source: PLoS One. 2024 Feb 23;19(2):e0299123. doi: 10.1371/journal.pone.0299123 (PMC10890766; doi:10.1371/journal.pone.0299123)
Supplement: S1 File — (XLSX) [file pone.0299123.s002.xlsx]

## Sheet: Arkusz1
Date of the study	Number of patient	Sex	Date of birth	Tooth 18	Number of roots	Palatal root Vertucci type	Mesiobuccal root Vertucci Type	Distobuccal root Vertucci Type	Mesiobuccal root number 2 Vertucci type	Buccal Root	Additional canal Vertucci type	Anomalies	Fused roots
2022-02-01	13	m	2021-12-02	A	-	-	-	-	-	-	-
2022-01-31	18	m	1995-06-15	A	-	-	-	-	-	-	-
2022-02-08	29	f	1969-03-30	A	-	-	-	-	-	-	-
2022-02-21	80	f	1988-01-13	A	-	-	-	-	-	-	-
2022-02-24	89	m	1998-01-15	A	-	-	-	-	-	-	-
2022-03-07	123	m	1990-07-17	A	-	-	-	-	-	-	-
2022-03-14	145	f	2001-03-09	A	-	-	-	-	-	-	-
2022-03-24	189	f	fail	A	-	-	-	-	-	-	-
2022-03-24	190	f	fail	A	-	-	-	-	-	-	-
2022-03-25	197	test	fail	A	-	-	-	-	-	-	-
2022-03-28	199	f	fail	A	-	-	-	-	-	-	-
2022-03-28	202	m	fail	A	-	-	-	-	-	-	-
2022-03-31	230	f	1963-01-24	A	-	-	-	-	-	-	-
2022-03-31	232	f	1932-06-07	A	-	-	-	-	-	-	-
2022-04-11	266	m	2004-12-29	A	-	-	-	-	-	-	-
2022-04-12	279	f	1984-03-22	A	-	-	-	-	-	-	-
2022-04-12	281	f	1956-01-24	A	-	-	-	-	-	-	-
2022-01-31	20	m	1994-05-19	B	-	-	-	-	-	-	-
2022-02-21	79	m	10.11.0983	B	-	-	-	-	-	-	-
2022-03-01	103	f	1994-06-21	B	-	-	-	-	-	-	-
2022-03-03	109	f	1990-02-07	B	-	-	-	-	-	-	-
2022-03-08	125	f	1996-03-22	B	-	-	-	-	-	-	-
2022-03-08	129	f	1970-10-06	B	-	-	-	-	-	-	-
2022-03-08	135	f	1984-03-24	B	-	-	-	-	-	-	-
2022-03-14	142	f	1986-07-18	B	-	-	-	-	-	-	-
2022-03-14	144	f	1973-10-21	B	-	-	-	-	-	-	-
2022-03-14	148	m	1983-08-05	B	-	-	-	-	-	-	-
2022-03-15	156	m	1972-10-06	B	-	-	-	-	-	-	-
2022-03-15	160	m	1968-01-01	B	-	-	-	-	-	-	-
2022-03-17	167	f	1990-07-27	B	-	-	-	-	-	-	-
2022-03-18	169	m	1983-03-20	B	-	-	-	-	-	-	-
2022-03-21	170	f	1999-12-31	B	-	-	-	-	-	-	-
2022-03-22	183	m	1967-11-14	B	-	-	-	-	-	-	-
2022-03-23	187	f	1978-06-19	B	-	-	-	-	-	-	-
2022-03-28	203	f	1982-03-31	B	-	-	-	-	-	-	-
2022-03-28	204	m	1981-03-04	B	-	-	-	-	-	-	-
2022-03-28	206	m	1992-06-08	B	-	-	-	-	-	-	-
2022-03-28	211	f	1999-12-31	B	-	-	-	-	-	-	-
2022-03-29	215	f	1965-06-11	B	-	-	-	-	-	-	-
2022-03-29	220	m	1988-12-26	B	-	-	-	-	-	-	-
2022-03-30	223	m	1974-07-23	B	-	-	-	-	-	-	-
2022-04-04	241	m	1973-02-24	B	-	-	-	-	-	-	-
2022-04-05	246	f	1981-01-25	B	-	-	-	-	-	-	-
2022-04-07	256	f	1996-02-03	B	-	-	-	-	-	-	-
2022-04-07	258	f	1958-07-09	B	-	-	-	-	-	-	-
2022-04-08	262	m	1974-02-10	B	-	-	-	-	-	-	-
2022-04-11	265	m	1991-06-11	B	-	-	-	-	-	-	-
2022-04-11	274	f	1980-07-04	B	-	-	-	-	-	-	-
2022-04-12	284	f	1986-10-28	B	-	-	-	-	-	-	-
2022-04-13	287	m	2002-01-01	B	-	-	-	-	-	-	-
2022-04-13	288	f	1974-07-17	B	-	-	-	-	-	-	-
2022-04-19	294	f	1994-01-07	B	-	-	-	-	-	-	-
2022-04-19	298	f	1976-10-15	B	-	-	-	-	-	-	-
2022-04-21	307	f	1988-02-16	B	-	-	-	-	-	-	-
2022-04-22	312	f	2002-08-11	B	-	-	-	-	-	-	-
2022-02-04	7	f	1997-05-22	C	-	-	-	-	-	-	-
2022-01-31	17	m	1994-10-03	C	-	-	-	-	-	-	-
2022-01-31	25	m	1985-05-16	C	-	-	-	-	-	-	-
2022-02-08	31	f	1993-02-24	C	-	-	-	-	-	-	-
2022-02-09	35	m	2000-06-01	C	-	-	-	-	-	-	-
2022-02-21	71	m	1986-09-25	C	-	-	-	-	-	-	-
2022-02-21	72	f	1992-04-13	C	-	-	-	-	-	-	-
2022-02-21	73	f	1998-09-28	C	-	-	-	-	-	-	-
2022-03-01	97	f	1981-10-29	C	-	-	-	-	-	-	-
2022-03-01	101	f	1983-05-20	C	-	-	-	-	-	-	-
2022-03-02	106	m	1992-07-23	C	-	-	-	-	-	-	-
2022-03-04	110	m	1996-01-18	C	-	-	-	-	-	-	-
2022-03-04	111	f	1992-11-25	C	-	-	-	-	-	-	-
2022-03-08	127	f	1993-09-09	C	-	-	-	-	-	-	-
2022-03-08	130	f	1998-05-13	C	-	-	-	-	-	-	-
2022-03-08	132	m	1983-08-18	C	-	-	-	-	-	-	-
2022-03-08	134	f	1998-03-19	C	-	-	-	-	-	-	-
2022-03-15	151	m	1983-12-30	C	-	-	-	-	-	-	-
2022-03-15	155	f	1984-04-12	C	-	-	-	-	-	-	-
2022-03-16	164	f	1981-04-28	C	-	-	-	-	-	-	-
2022-03-21	176	f	1998-02-22	C	-	-	-	-	-	-	-
2022-03-21	177	f	2001-05-19	C	-	-	-	-	-	-	-
2022-03-21	180	f	1968-06-05	C	-	-	-	-	-	-	-
2022-03-24	192	m	2002-01-01	C	-	-	-	-	-	-	-
2022-03-28	208	m	1998-04-01	C	-	-	-	-	-	-	-
2022-03-29	212	m	1986-07-22	C	-	-	-	-	-	-	-
2022-04-05	245	m	1991-06-04	C	-	-	-	-	-	-	-
2022-04-06	249	m	1992-01-24	C	-	-	-	-	-	-	-
2022-04-07	257	f	2001-03-14	C	-	-	-	-	-	-	-
2022-04-08	261	f	1956-12-19	C	-	-	-	-	-	-	-
2022-04-11	269	m	1997-08-05	C	-	-	-	-	-	-	-
2022-04-11	273	f	1988-01-04	C	-	-	-	-	-	-	-
2022-04-12	277	m	1962-12-13	C	-	-	-	-	-	-	-
2022-04-12	283	f	1977-03-24	C	-	-	-	-	-	-	-
2022-04-13	289	m	1999-02-21	C	-	-	-	-	-	-	-
2022-04-21	302	m	1995-01-21	C	-	-	-	-	-	-	-
2022-04-22	316	m	1977-12-25	C	-	-	-	-	-	-	-
2022-02-22	83	f	2002-08-15	F	-	-	-	-	-	-	-
2022-04-21	303	f	2000-04-14	F	-	-	-	-	-	-	-
2022-02-04	8	f	2005-08-16	G	-	-	-	-	-	-	-
2022-02-09	34	m	2006-05-11	G	-	-	-	-	-	-	-
2022-02-14	54	m	2009-10-29	G	-	-	-	-	-	-	-
2022-02-15	56	m	2011-10-21	G	-	-	-	-	-	-	-
2022-02-17	65	f	2003-03-17	G	-	-	-	-	-	-	-
2022-02-18	66	m	2007-10-14	G	-	-	-	-	-	-	-
2022-02-24	90	m	2008-08-16	G	-	-	-	-	-	-	-
2022-03-01	102	m	2008-10-08	G	-	-	-	-	-	-	-
2022-03-08	133	m	2015-03-24	G	-	-	-	-	-	-	-
2022-03-08	136	m	2013-10-03	G	-	-	-	-	-	-	-
2022-03-17	165	f	2005-01-02	G	-	-	-	-	-	-	-
2022-03-22	185	m	2008-01-16	G	-	-	-	-	-	-	-
2022-03-23	186	f	2009-03-31	G	-	-	-	-	-	-	-
2022-03-28	200	f	2010-01-27	G	-	-	-	-	-	-	-
2022-03-28	210	m	2012-07-11	G	-	-	-	-	-	-	-
2022-04-05	247	f	2010-06-24	G	-	-	-	-	-	-	-
2022-04-08	260	f	2007-12-12	G	-	-	-	-	-	-	-
2022-04-11	272	f	2009-02-02	G	-	-	-	-	-	-	-
2022-04-11	275	f	2003-12-07	G	-	-	-	-	-	-	-
2022-04-12	282	m	2007-01-21	G	-	-	-	-	-	-	-
2022-04-15	293	f	2006-01-18	G	-	-	-	-	-	-	-
2022-04-20	300	f	2014-11-25	G	-	-	-	-	-	-	-
2022-04-22	314	f	2012-07-03	G	-	-	-	-	-	-	-
2022-04-11	270	f	1976-11-08	H	-	-	-	-	-	-	-
2022-03-28	201	f	1963-11-21	K	-	-	-	-	-	-	-
2022-04-11	276	f	1951-05-19	K	-	-	-	-	-	-	-
2022-02-07	2	f	1989-08-20	NO	-	-	-	-	-	-	-
2022-02-07	3	f	1954-07-07	NO	-	-	-	-	-	-	-
2022-02-07	4	f	2010-04-02	NO	-	-	-	-	-	-	-
2022-02-07	5	m	2007-10-20	NO	-	-	-	-	-	-	-
2022-02-07	6	f	1962-08-04	NO	-	-	-	-	-	-	-
2022-01-31	16	m	1993-12-14	NO	-	-	-	-	-	-	-
2022-01-31	19	f	1990-10-27	NO	-	-	-	-	-	-	-
2022-01-31	21	m	1966-08-07	NO	-	-	-	-	-	-	-
2022-02-08	27	f	2961-11-20	NO	-	-	-	-	-	-	-
2022-02-08	28	f	1975-03-10	NO	-	-	-	-	-	-	-
2022-02-09	33	m	1996-02-12	NO	-	-	-	-	-	-	-
2022-02-10	37	f	2004-09-06	NO	-	-	-	-	-	-	-
2022-02-11	41	f	1995-10-04	NO	-	-	-	-	-	-	-
2022-02-11	43	f	1994-05-30	NO	-	-	-	-	-	-	-
2022-02-14	44	m	1955-08-15	NO	-	-	-	-	-	-	-
2022-02-14	49	m	1997-03-03	NO	-	-	-	-	-	-	-
2022-02-14	50	m	1974-04-30	NO	-	-	-	-	-	-	-
2022-02-14	53	f	1974-02-17	NO	-	-	-	-	-	-	-
2022-02-15	55	f	1998-03-23	NO	-	-	-	-	-	-	-
2022-02-15	57	m	1959-04-29	NO	-	-	-	-	-	-	-
2022-02-15	58	f	1955-07-07	NO	-	-	-	-	-	-	-
2022-02-15	60	m	2002-01-01	NO	-	-	-	-	-	-	-
2022-02-16	62	m	1981-02-06	NO	-	-	-	-	-	-	-
2022-02-17	64	f	1990-01-22	NO	-	-	-	-	-	-	-
2022-02-18	67	f	1933-12-08	NO	-	-	-	-	-	-	-
2022-02-18	69	f	1990-01-28	NO	-	-	-	-	-	-	-
2022-02-21	74	f	1993-06-29	NO	-	-	-	-	-	-	-
2022-02-21	76	f	1999-10-14	NO	-	-	-	-	-	-	-
2022-02-21	77	f	1964-08-08	NO	-	-	-	-	-	-	-
2022-02-21	78	m	1980-04-13	NO	-	-	-	-	-	-	-
2022-02-22	85	f	2001-02-22	NO	-	-	-	-	-	-	-
2022-02-23	87	m	1954-09-21	NO	-	-	-	-	-	-	-
2022-02-25	91	f	1956-08-30	NO	-	-	-	-	-	-	-
2022-02-28	92	f	1958-07-16	NO	-	-	-	-	-	-	-
2022-02-28	93	f	1934-10-01	NO	-	-	-	-	-	-	-
2022-02-28	94	m	1962-02-23	NO	-	-	-	-	-	-	-
2022-03-01	95	f	1959-08-20	NO	-	-	-	-	-	-	-
2022-03-01	99	f	1970-02-06	NO	-	-	-	-	-	-	-
2022-03-01	104	m	1978-06-01	NO	-	-	-	-	-	-	-
2022-03-02	105	f	1979-02-08	NO	-	-	-	-	-	-	-
2022-03-02	107	f	1957-10-05	NO	-	-	-	-	-	-	-
2022-03-07	114	m	1975-05-17	NO	-	-	-	-	-	-	-
2022-03-07	117	f	1990-09-26	NO	-	-	-	-	-	-	-
2022-03-07	118	m	1955-11-07	NO	-	-	-	-	-	-	-
2022-03-07	119	f	1987-12-02	NO	-	-	-	-	-	-	-
2022-03-08	126	m	1996-03-22	NO	-	-	-	-	-	-	-
2022-03-08	131	f	1948-12-13	NO	-	-	-	-	-	-	-
2022-03-09	137	f	1967-11-27	NO	-	-	-	-	-	-	-
2022-03-09	140	f	1975-02-19	NO	-	-	-	-	-	-	-
2022-03-14	141	f	1956-04-26	NO	-	-	-	-	-	-	-
2022-03-14	143	f	1975-08-19	NO	-	-	-	-	-	-	-
2022-03-14	149	f	1958-03-06	NO	-	-	-	-	-	-	-
2022-03-15	150	f	1963-03-05	NO	-	-	-	-	-	-	-
2022-03-15	152	f	2003-11-06	NO	-	-	-	-	-	-	-
2022-03-15	154	m	1972-06-07	NO	-	-	-	-	-	-	-
2022-03-15	157	f	1967-05-19	NO	-	-	-	-	-	-	-
2022-03-15	158	m	1996-05-27	NO	-	-	-	-	-	-	-
2022-03-16	161	m	1946-04-08	NO	-	-	-	-	-	-	-
2022-03-16	163	m	1979-03-12	NO	-	-	-	-	-	-	-
2022-03-17	166	f	1976-10-15	NO	-	-	-	-	-	-	-
2022-03-21	173	f	1996-09-18	NO	-	-	-	-	-	-	-
2022-03-21	178	f	1973-11-13	NO	-	-	-	-	-	-	-
2022-03-22	181	f	1997-05-08	NO	-	-	-	-	-	-	-
2022-03-22	184	f	1975-08-19	NO	-	-	-	-	-	-	-
2022-03-24	188	f	1977-08-02	NO	-	-	-	-	-	-	-
2022-03-24	191	f	1974-05-09	NO	-	-	-	-	-	-	-
2022-03-24	193	f	2001-02-22	NO	-	-	-	-	-	-	-
2022-03-24	194	f	1974-11-19	NO	-	-	-	-	-	-	-
2022-03-25	195	f	1979-04-11	NO	-	-	-	-	-	-	-
2022-03-25	196	m	1977-06-01	NO	-	-	-	-	-	-	-
2022-03-28	205	m	1994-04-20	NO	-	-	-	-	-	-	-
2022-03-28	207	f	1991-09-03	NO	-	-	-	-	-	-	-
2022-03-29	217	f	1994-02-04	NO	-	-	-	-	-	-	-
2022-03-29	219	f	1976-12-07	NO	-	-	-	-	-	-	-
2022-03-29	221	f	1996-02-13	NO	-	-	-	-	-	-	-
2022-03-30	222	f	1973-10-01	NO	-	-	-	-	-	-	-
2022-04-01	233	f	1957-01-16	NO	-	-	-	-	-	-	-
2022-04-01	234	m	1981-06-30	NO	-	-	-	-	-	-	-
2022-04-01	235	m	1992-11-19	NO	-	-	-	-	-	-	-
2022-04-04	237	m	1955-11-01	NO	-	-	-	-	-	-	-
2022-04-04	238	m	1952-02-08	NO	-	-	-	-	-	-	-
2022-04-04	240	f	1984-06-26	NO	-	-	-	-	-	-	-
2022-04-05	242	f	1971-05-28	NO	-	-	-	-	-	-	-
2022-04-05	244	m	1969-06-17	NO	-	-	-	-	-	-	-
2022-04-05	248	f	1988-08-11	NO	-	-	-	-	-	-	-
2022-04-06	251	f	1958-11-06	NO	-	-	-	-	-	-	-
2022-04-07	252	f	1966-04-16	NO	-	-	-	-	-	-	-
2022-04-07	253	f	1967-07-10	NO	-	-	-	-	-	-	-
2022-04-08	259	f	1977-05-27	NO	-	-	-	-	-	-	-
2022-04-08	263	f	1990-06-29	NO	-	-	-	-	-	-	-
2022-04-11	267	f	1992-01-21	NO	-	-	-	-	-	-	-
2022-04-11	268	m	1993-03-13	NO	-	-	-	-	-	-	-
2022-04-12	280	m	1956-05-26	NO	-	-	-	-	-	-	-
2022-04-12	285	m	1986-11-05	NO	-	-	-	-	-	-	-
2022-04-19	295	f	1958-06-04	NO	-	-	-	-	-	-	-
2022-04-19	296	f	1962-06-06	NO	-	-	-	-	-	-	-
2022-04-21	305	m	1993-08-17	NO	-	-	-	-	-	-	-
One rooted
2022-01-31	22	f	1987-04-20	YES	1	1	-	-	-	-	-
2022-02-14	51	f	1995-04-13	YES	1	1	-	-	-	-	-
2022-03-01	96	f	1984-10-05	YES	1	1	-	-	-	-	-
2022-03-01	100	f	1995-11-29	YES	1	1	-	-	-	-	-
2022-03-07	115	f	1992-03-29	YES	1	1	-	-	-	-	-
2022-03-16	162	f	27.07.1084	YES	1	1	-	-	-	-	-
2022-03-21	171	f	1996-11-29	YES	1	1	-	-	-	-	-
2022-03-29	214	f	1992-12-17	YES	1	1	-	-	-	-	-
2022-03-31	228	f	1992-05-19	YES	1	1	-	-	-	-	-
2022-03-31	229	f	1974-03-05	YES	1	1	-	-	-	-	-
2022-03-31	231	f	1934-11-19	YES	1	1	-	-	-	-	-
2022-04-01	236	f	1967-01-07	YES	1	1	-	-	-	-	-
2022-04-13	291	f	1996-03-22	YES	1	1	-	-	-	-	-
2022-04-15	292	f	1992-03-20	YES	1	1	-	-	-	-	-
2022-04-22	308	f	1990-10-05	YES	1	1	-	-	-	-	-
2022-03-07	116	m	1985-07-07	YES	1	1	-	-	-	-	-
2022-03-07	124	m	1978-01-02	YES	1	1	-	-	-	-	-
2022-03-30	225	m	1997-07-11	YES	1	1	-	-	-	-	-
2022-04-13	286	m	1989-02-02	YES	1	1	-	-	-	-	-
2022-02-14	52	f	1996-06-27	YES	1	4	-	-	-	-	-
2022-02-22	86	f	1980-04-21	YES	1	4	-	-	-	-	-
2022-02-01	15	f	1974-06-16	YES	1	8	-	-	-	-	-
2022-02-01	12	m	1985-05-11	YES	1	8	-	-	-	-	-	star-shaped root canal
2022-03-07	121	m	1975-10-14	YES	1	8	-	-	-	-	-
Two rooted
2022-02-18	68	f	1998-04-03	YES	2	1	-	-	-	1	-
2022-02-21	75	f	1987-06-08	YES	2	1	-	-	-	1	-
2022-03-15	159	f	2001-08-20	YES	2	1	-	-	-	1	-	patient has tooth 19 and 29
2022-03-21	175	f	1973-07-08	YES	2	1	-	-	-	1	-		fused B i P
2022-04-22	315	f	1999-11-29	YES	2	1	-	-	-	1	-
2022-01-31	23	m	1981-05-16	YES	2	1	-	-	-	1	-
2022-04-05	243	m	1999-12-02	YES	2	1	-	-	-	1	-
2022-02-01	14	f	1975-11-13	YES	2	1	-	-	-	4	-
2022-03-02	108	f	1978-07-24	YES	2	1	-	-	-	4	-
Three rooted
2022-03-18	168	f	1985-09-16	YES	3	1	1	1	-	-	-
2022-02-01	10	f	1997-01-04	YES	3	1	1	1	-	-	-
2022-02-08	26	f	1961-11-20	YES	3	1	1	1	-	-	-
2022-02-08	30	f	1996-11-12	YES	3	1	1	1	-	-	-
2022-02-11	42	f	1996-11-12	YES	3	1	1	1	-	-	-
2022-02-14	46	f	1998-02-20	YES	3	1	1	1	-	-	-
2022-02-14	47	f	1998-02-20	YES	3	1	1	1	-	-	-
2022-02-14	48	f	1984-08-19	YES	3	1	1	1	-	-	-
2022-02-17	63	f	1998-08-01	YES	3	1	1	1	-	-	-
2022-02-23	88	f	2000-04-16	YES	3	1	1	1	-	-	-
2022-03-04	112	f	1975-04-27	YES	3	1	1	1	-	-	-
2022-03-14	147	f	1987-08-24	YES	3	1	1	1	-	-	-
2022-03-21	172	f	2002-03-20	YES	3	1	1	1	-	-	-
2022-03-22	182	f	1996-07-17	YES	3	1	1	1	-	-	-
2022-03-28	209	f	1995-03-12	YES	3	1	1	1	-	-	-
2022-03-29	213	f	1996-07-14	YES	3	1	1	1	-	-	-
2022-03-30	224	f	1999-05-07	YES	3	1	1	1	-	-	-
2022-04-06	250	f	2002-08-16	YES	3	1	1	1	-	-	-
2022-04-22	313	f	1982-12-31	YES	3	1	1	1	-	-	-	star-shaped canal
2022-03-15	153	m	1996-05-28	YES	3	1	1	1	-	-	-
2022-02-07	1	m	1996-09-27	YES	3	1	1	1	-	-	-
2022-02-04	9	m	2002-01-01	YES	3	1	1	1	-	-	-
2022-02-01	11	m	1990-08-27	YES	3	1	1	1	-	-	-
2022-02-15	59	m	1991-07-17	YES	3	1	1	1	-	-	-
2022-02-16	61	m	2004-05-07	YES	3	1	1	1	-	-	-
2022-02-22	84	m	1983-02-05	YES	3	1	1	1	-	-	-
2022-03-07	113	m	1945-01-19	YES	3	1	1	1	-	-	-
2022-03-07	120	m	1992-03-05	YES	3	1	1	1	-	-	-
2022-03-14	146	m	2000-01-04	YES	3	1	1	1	-	-	-
2022-03-21	174	m	1978-08-21	YES	3	1	1	1	-	-	-
2022-03-21	179	m	1968-06-05	YES	3	1	1	1	-	-	-
2022-03-25	198	m	1998-01-15	YES	3	1	1	1	-	-	-
2022-03-29	216	m	1993-02-24	YES	3	1	1	1	-	-	-
2022-03-29	218	m	1995-06-14	YES	3	1	1	1	-	-	-
2022-03-30	226	m	1971-02-24	YES	3	1	1	1	-	-	-
2022-04-07	254	m	1975-11-30	YES	3	1	1	1	-	-	-
2022-04-11	264	m	1971-11-14	YES	3	1	1	1	-	-	-
2022-04-13	290	m	1992-04-26	YES	3	1	1	1	-	-	-
2022-04-19	297	m	1994-03-26	YES	3	1	1	1	-	-	-
2022-04-20	301	m	1988-04-15	YES	3	1	1	1	-	-	-
2022-04-22	309	m	1990-08-01	YES	3	1	1	1	-	-	-
2022-04-22	311	m	1994-01-10	YES	3	1	1	1	-	-	-
2022-02-10	38	f	1964-03-04	YES	3	1	1	1	-	-	-		fused MB i DB
2022-02-10	39	f	1993-02-04	YES	3	1	1	1	-	-	-		fused MB i DB
2022-02-10	40	f	1992-03-30	YES	3	1	1	1	-	-	-		fused MB i DB
2022-04-04	239	f	1979-10-08	YES	3	1	1	1	-	-	-		fused MB, DB i P
2022-02-21	81	m	1995-12-30	YES	3	1	1	1	-	-	-		fused MB, DB, P
2022-03-01	98	m	1995-12-16	YES	3	1	1	1	-	-	-		fused MB, DB, P
2022-03-07	122	m	1987-02-26	YES	3	1	1	1	-	-	-		fused MB, DB, P
2022-03-09	139	f	1998-08-31	YES	3	1	1	1	-	-	-		fused MB, DB, P
2022-02-14	45	f	1997-11-10	YES	3	1	4	1	-	-	-
2022-02-22	82	f	1981-04-27	YES	3	1	4	1	-	-	-
2022-04-07	255	f	1989-12-16	YES	3	1	4	1	-	-	-
2022-04-12	278	f	2000-04-08	YES	3	1	4	1	-	-	-
2022-02-10	36	m	2000-07-03	YES	3	1	4	1	-	-	-
2022-02-21	70	m	2000-07-13	YES	3	1	4	1	-	-	-
2022-04-11	271	m	1956-10-06	YES	3	1	4	1	-	-	-
2022-04-20	299	m	1951-05-26	YES	3	1	4	1	-	-	-
2022-04-21	304	m	1978-04-06	YES	3	1	4	1	-	-	-
2022-04-22	310	m	1981-05-07	YES	3	1	4	1	-	-	-
2022-03-08	128	f	1992-02-27	YES	3	1	4	1	-	-	-		fused MB, DB, P
2022-01-31	24	m	1981-12-10	YES	3	1	5	1	-	-	-
2022-04-21	306	f	1993-02-28	YES	3	2	1	2	-	-	-
Four rooted
2022-02-08	32	f	1999-02-17	TAK	4	1	1	1	1	-	-
2022-03-09	138	m	1998-11-10	TAK	4	1	1	1	1	-	-
2022-03-30	227	f	1966-03-14	TAK	4	1	1	1	1	-	-		fused MB1, MB2, DB
Date of the study	Number of patient	Sex	Date of birth	Tooth 28	Number of roots	Palatal root Vertucci type	Mesiobuccal root Vertucci Type	Distobuccal root Vertucci Type	Mesiobuccal root number 2 Vertucci type	Buccal Root	Additional canal Vertucci type	Anomalies	Fused roots
2022-02-01	13	m	2021-12-02	A	-	-	-	-	-	-	-
2022-01-31	18	m	1995-06-15	A	-	-	-	-	-	-	-
2022-02-08	29	f	1969-03-30	A	-	-	-	-	-	-	-
2022-02-21	80	f	1988-01-13	A	-	-	-	-	-	-	-
2022-02-24	89	m	1998-01-15	A	-	-	-	-	-	-	-
2022-03-07	123	m	1990-07-17	A	-	-	-	-	-	-	-
2022-03-14	145	f	2001-03-09	A	-	-	-	-	-	-	-
2022-03-24	189	f	fail	A	-	-	-	-	-	-	-
2022-03-24	190	f	fail	A	-	-	-	-	-	-	-
2022-03-25	197	test	fail	A	-	-	-	-	-	-	-
2022-03-28	199	f	fail	A	-	-	-	-	-	-	-
2022-03-28	202	m	fail	A	-	-	-	-	-	-	-
2022-03-31	230	f	1963-01-24	A	-	-	-	-	-	-	-
2022-03-31	232	f	1932-06-07	A	-	-	-	-	-	-	-
2022-04-11	266	m	2004-12-29	A	-	-	-	-	-	-	-
2022-04-12	279	f	1984-03-22	A	-	-	-	-	-	-	-
2022-04-12	281	f	1956-01-24	A	-	-	-	-	-	-	-
2022-01-31	20	m	1994-05-19	B	-	-	-	-	-	-	-
2022-02-21	79	m	10.11.0983	B	-	-	-	-	-	-	-
2022-03-01	96	f	1984-10-05	B	-	-	-	-	-	-	-
2022-03-01	103	f	1994-06-21	B	-	-	-	-	-	-	-
2022-03-08	125	f	1996-03-22	B	-	-	-	-	-	-	-
2022-03-08	135	f	1984-03-24	B	-	-	-	-	-	-	-
2022-03-14	142	f	1986-07-18	B	-	-	-	-	-	-	-
2022-03-15	156	m	1972-10-06	B	-	-	-	-	-	-	-
2022-03-16	164	f	1981-04-28	B	-	-	-	-	-	-	-
2022-03-17	167	f	1990-07-27	B	-	-	-	-	-	-	-
2022-03-21	170	f	1999-12-31	B	-	-	-	-	-	-	-
2022-03-21	180	f	1968-06-05	B	-	-	-	-	-	-	-
2022-03-22	183	m	1967-11-14	B	-	-	-	-	-	-	-
2022-03-23	187	f	1978-06-19	B	-	-	-	-	-	-	-
2022-03-25	196	m	1977-06-01	B	-	-	-	-	-	-	-
2022-03-28	203	f	1982-03-31	B	-	-	-	-	-	-	-
2022-03-28	204	m	1981-03-04	B	-	-	-	-	-	-	-
2022-03-28	208	m	1998-04-01	B	-	-	-	-	-	-	-
2022-03-28	211	f	1999-12-31	B	-	-	-	-	-	-	-
2022-03-29	212	m	1986-07-22	B	-	-	-	-	-	-	-
2022-03-29	215	f	1965-06-11	B	-	-	-	-	-	-	-
2022-03-29	220	m	1988-12-26	B	-	-	-	-	-	-	-
2022-03-30	223	m	1974-07-23	B	-	-	-	-	-	-	-
2022-04-04	241	m	1973-02-24	B	-	-	-	-	-	-	-
2022-04-07	258	f	1958-07-09	B	-	-	-	-	-	-	-
2022-04-08	262	m	1974-02-10	B	-	-	-	-	-	-	-
2022-04-11	273	f	1988-01-04	B	-	-	-	-	-	-	-
2022-04-11	274	f	1980-07-04	B	-	-	-	-	-	-	-
2022-04-13	287	m	2002-01-01	B	-	-	-	-	-	-	-
2022-04-13	288	f	1974-07-17	B	-	-	-	-	-	-	-
2022-04-19	295	f	1958-06-04	B	-	-	-	-	-	-	-
2022-04-19	298	f	1976-10-15	B	-	-	-	-	-	-	-
2022-04-21	307	f	1988-02-16	B	-	-	-	-	-	-	-
2022-04-22	316	m	1977-12-25	B	-	-	-	-	-	-	-
2022-02-07	1	m	1996-09-27	C	-	-	-	-	-	-	-
2022-01-31	16	m	1993-12-14	C	-	-	-	-	-	-	-
2022-01-31	17	m	1994-10-03	C	-	-	-	-	-	-	-
2022-01-31	21	m	1966-08-07	C	-	-	-	-	-	-	-
2022-01-31	25	m	1985-05-16	C	-	-	-	-	-	-	-
2022-02-08	31	f	1993-02-24	C	-	-	-	-	-	-	-
2022-02-09	35	m	2000-06-01	C	-	-	-	-	-	-	-
2022-02-14	49	m	1997-03-03	C	-	-	-	-	-	-	-
2022-02-16	62	m	1981-02-06	C	-	-	-	-	-	-	-
2022-02-21	71	m	1986-09-25	C	-	-	-	-	-	-	-
2022-02-21	73	f	1998-09-28	C	-	-	-	-	-	-	-
2022-02-21	76	f	1999-10-14	C	-	-	-	-	-	-	-
2022-03-01	97	f	1981-10-29	C	-	-	-	-	-	-	-
2022-03-01	101	f	1983-05-20	C	-	-	-	-	-	-	-
2022-03-01	104	m	1978-06-01	C	-	-	-	-	-	-	-
2022-03-02	106	m	1992-07-23	C	-	-	-	-	-	-	-
2022-03-04	111	f	1992-11-25	C	-	-	-	-	-	-	-
2022-03-08	127	f	1993-09-09	C	-	-	-	-	-	-	-
2022-03-08	130	f	1998-05-13	C	-	-	-	-	-	-	-
2022-03-08	132	m	1983-08-18	C	-	-	-	-	-	-	-
2022-03-08	134	f	1998-03-19	C	-	-	-	-	-	-	-
2022-03-14	148	m	1983-08-05	C	-	-	-	-	-	-	-
2022-03-15	155	f	1984-04-12	C	-	-	-	-	-	-	-
2022-03-21	177	f	2001-05-19	C	-	-	-	-	-	-	-
2022-03-24	192	m	2002-01-01	C	-	-	-	-	-	-	-
2022-04-05	245	m	1991-06-04	C	-	-	-	-	-	-	-
2022-04-05	246	f	1981-01-25	C	-	-	-	-	-	-	-
2022-04-07	256	f	1996-02-03	C	-	-	-	-	-	-	-
2022-04-07	257	f	2001-03-14	C	-	-	-	-	-	-	-
2022-04-08	261	f	1956-12-19	C	-	-	-	-	-	-	-
2022-04-12	283	f	1977-03-24	C	-	-	-	-	-	-	-
2022-04-13	289	m	1999-02-21	C	-	-	-	-	-	-	-
2022-04-19	294	f	1994-01-07	C	-	-	-	-	-	-	-
2022-04-21	302	m	1995-01-21	C	-	-	-	-	-	-	-
2022-04-22	312	f	2002-08-11	C	-	-	-	-	-	-	-
2022-03-07	124	m	1978-01-02	D	-	-	-	-	-	-	-
2022-03-14	147	f	1987-08-24	D	-	-	-	-	-	-	-
2022-02-22	83	f	2002-08-15	F	-	-	-	-	-	-	-
2022-02-04	8	f	2005-08-16	G	-	-	-	-	-	-	-
2022-02-09	34	m	2006-05-11	G	-	-	-	-	-	-	-
2022-02-14	54	m	2009-10-29	G	-	-	-	-	-	-	-
2022-02-15	56	m	2011-10-21	G	-	-	-	-	-	-	-
2022-02-17	65	f	2003-03-17	G	-	-	-	-	-	-	-
2022-02-18	66	m	2007-10-14	G	-	-	-	-	-	-	-
2022-02-24	90	m	2008-08-16	G	-	-	-	-	-	-	-
2022-03-01	102	m	2008-10-08	G	-	-	-	-	-	-	-
2022-03-08	133	m	2015-03-24	G	-	-	-	-	-	-	-
2022-03-08	136	m	2013-10-03	G	-	-	-	-	-	-	-
2022-03-17	165	f	2005-01-02	G	-	-	-	-	-	-	-
2022-03-22	185	m	2008-01-16	G	-	-	-	-	-	-	-
2022-03-23	186	f	2009-03-31	G	-	-	-	-	-	-	-
2022-03-28	200	f	2010-01-27	G	-	-	-	-	-	-	-
2022-03-28	210	m	2012-07-11	G	-	-	-	-	-	-	-
2022-04-05	247	f	2010-06-24	G	-	-	-	-	-	-	-
2022-04-08	260	f	2007-12-12	G	-	-	-	-	-	-	-
2022-04-11	272	f	2009-02-02	G	-	-	-	-	-	-	-
2022-04-11	275	f	2003-12-07	G	-	-	-	-	-	-	-
2022-04-12	282	m	2007-01-21	G	-	-	-	-	-	-	-
2022-04-15	293	f	2006-01-18	G	-	-	-	-	-	-	-
2022-04-20	300	f	2014-11-25	G	-	-	-	-	-	-	-
2022-04-22	314	f	2012-07-03	G	-	-	-	-	-	-	-
2022-04-11	264	m	1971-11-14	H	-	-	-	-	-	-	-
2022-03-28	205	m	1994-04-20	J	-	-	-	-	-	-	-
2022-04-11	276	f	1951-05-19	K	-	-	-	-	-	-	-
2022-02-07	2	f	1989-08-20	NO	-	-	-	-	-	-	-
2022-02-07	3	f	1954-07-07	NO	-	-	-	-	-	-	-
2022-02-07	4	f	2010-04-02	NO	-	-	-	-	-	-	-
2022-02-07	5	m	2007-10-20	NO	-	-	-	-	-	-	-
2022-02-07	6	f	1962-08-04	NO	-	-	-	-	-	-	-
2022-02-04	7	f	1997-05-22	NO	-	-	-	-	-	-	-
2022-02-04	9	m	2002-01-01	NO	-	-	-	-	-	-	-
2022-02-01	14	f	1975-11-13	NO	-	-	-	-	-	-	-
2022-02-08	26	f	1961-11-20	NO	-	-	-	-	-	-	-
2022-02-08	28	f	1975-03-10	NO	-	-	-	-	-	-	-
2022-02-09	33	m	1996-02-12	NO	-	-	-	-	-	-	-
2022-02-10	38	f	1964-03-04	NO	-	-	-	-	-	-	-
2022-02-11	41	f	1995-10-04	NO	-	-	-	-	-	-	-
2022-02-11	43	f	1994-05-30	NO	-	-	-	-	-	-	-
2022-02-14	44	m	1955-08-15	NO	-	-	-	-	-	-	-
2022-02-14	50	m	1974-04-30	NO	-	-	-	-	-	-	-
2022-02-14	53	f	1974-02-17	NO	-	-	-	-	-	-	-
2022-02-15	57	m	1959-04-29	NO	-	-	-	-	-	-	-
2022-02-15	58	f	1955-07-07	NO	-	-	-	-	-	-	-
2022-02-15	59	m	1991-07-17	NO	-	-	-	-	-	-	-
2022-02-15	60	m	2002-01-01	NO	-	-	-	-	-	-	-
2022-02-17	64	f	1990-01-22	NO	-	-	-	-	-	-	-
2022-02-18	67	f	1933-12-08	NO	-	-	-	-	-	-	-
2022-02-21	72	f	1992-04-13	NO	-	-	-	-	-	-	-
2022-02-21	74	f	1993-06-29	NO	-	-	-	-	-	-	-
2022-02-21	77	f	1964-08-08	NO	-	-	-	-	-	-	-
2022-02-21	78	m	1980-04-13	NO	-	-	-	-	-	-	-
2022-02-22	85	f	2001-02-22	NO	-	-	-	-	-	-	-
2022-02-23	87	m	1954-09-21	NO	-	-	-	-	-	-	-
2022-02-25	91	f	1956-08-30	NO	-	-	-	-	-	-	-
2022-02-28	92	f	1958-07-16	NO	-	-	-	-	-	-	-
2022-02-28	93	f	1934-10-01	NO	-	-	-	-	-	-	-
2022-02-28	94	m	1962-02-23	NO	-	-	-	-	-	-	-
2022-03-01	95	f	1959-08-20	NO	-	-	-	-	-	-	-
2022-03-01	99	f	1970-02-06	NO	-	-	-	-	-	-	-
2022-03-01	100	f	1995-11-29	NO	-	-	-	-	-	-	-
2022-03-02	105	f	1979-02-08	NO	-	-	-	-	-	-	-
2022-03-02	107	f	1957-10-05	NO	-	-	-	-	-	-	-
2022-03-02	108	f	1978-07-24	NO	-	-	-	-	-	-	-
2022-03-03	109	f	1990-02-07	NO	-	-	-	-	-	-	-
2022-03-04	110	m	1996-01-18	NO	-	-	-	-	-	-	-
2022-03-07	114	m	1975-05-17	NO	-	-	-	-	-	-	-
2022-03-07	117	f	1990-09-26	NO	-	-	-	-	-	-	-
2022-03-07	118	m	1955-11-07	NO	-	-	-	-	-	-	-
2022-03-07	121	m	1975-10-14	NO	-	-	-	-	-	-	-
2022-03-08	126	m	1996-03-22	NO	-	-	-	-	-	-	-
2022-03-08	131	f	1948-12-13	NO	-	-	-	-	-	-	-
2022-03-09	137	f	1967-11-27	NO	-	-	-	-	-	-	-
2022-03-09	138	m	1998-11-10	NO	-	-	-	-	-	-	-
2022-03-09	140	f	1975-02-19	NO	-	-	-	-	-	-	-
2022-03-14	141	f	1956-04-26	NO	-	-	-	-	-	-	-
2022-03-14	149	f	1958-03-06	NO	-	-	-	-	-	-	-
2022-03-15	150	f	1963-03-05	NO	-	-	-	-	-	-	-
2022-03-15	152	f	2003-11-06	NO	-	-	-	-	-	-	-
2022-03-15	154	m	1972-06-07	NO	-	-	-	-	-	-	-
2022-03-15	157	f	1967-05-19	NO	-	-	-	-	-	-	-
2022-03-15	158	m	1996-05-27	NO	-	-	-	-	-	-	-
2022-03-15	160	m	1968-01-01	NO	-	-	-	-	-	-	-
2022-03-16	161	m	1946-04-08	NO	-	-	-	-	-	-	-
2022-03-16	163	m	1979-03-12	NO	-	-	-	-	-	-	-
2022-03-17	166	f	1976-10-15	NO	-	-	-	-	-	-	-
2022-03-18	168	f	1985-09-16	NO	-	-	-	-	-	-	-
2022-03-18	169	m	1983-03-20	NO	-	-	-	-	-	-	-
2022-03-21	173	f	1996-09-18	NO	-	-	-	-	-	-	-
2022-03-21	174	m	1978-08-21	NO	-	-	-	-	-	-	-
2022-03-21	176	f	1998-02-22	NO	-	-	-	-	-	-	-
2022-03-21	178	f	1973-11-13	NO	-	-	-	-	-	-	-
2022-03-21	179	m	1968-06-05	NO	-	-	-	-	-	-	-
2022-03-22	181	f	1997-05-08	NO	-	-	-	-	-	-	-
2022-03-22	184	f	1975-08-19	NO	-	-	-	-	-	-	-
2022-03-24	191	f	1974-05-09	NO	-	-	-	-	-	-	-
2022-03-24	193	f	2001-02-22	NO	-	-	-	-	-	-	-
2022-03-24	194	f	1974-11-19	NO	-	-	-	-	-	-	-
2022-03-25	195	f	1979-04-11	NO	-	-	-	-	-	-	-
2022-03-28	201	f	1963-11-21	NO	-	-	-	-	-	-	-
2022-03-29	217	f	1994-02-04	NO	-	-	-	-	-	-	-
2022-03-29	219	f	1976-12-07	NO	-	-	-	-	-	-	-
2022-03-29	221	f	1996-02-13	NO	-	-	-	-	-	-	-
2022-03-30	222	f	1973-10-01	NO	-	-	-	-	-	-	-
2022-03-31	228	f	1992-05-19	NO	-	-	-	-	-	-	-
2022-04-01	233	f	1957-01-16	NO	-	-	-	-	-	-	-
2022-04-01	234	m	1981-06-30	NO	-	-	-	-	-	-	-
2022-04-01	235	m	1992-11-19	NO	-	-	-	-	-	-	-
2022-04-04	237	m	1955-11-01	NO	-	-	-	-	-	-	-
2022-04-04	238	m	1952-02-08	NO	-	-	-	-	-	-	-
2022-04-04	240	f	1984-06-26	NO	-	-	-	-	-	-	-
2022-04-05	242	f	1971-05-28	NO	-	-	-	-	-	-	-
2022-04-05	248	f	1988-08-11	NO	-	-	-	-	-	-	-
2022-04-06	249	m	1992-01-24	NO	-	-	-	-	-	-	-
2022-04-06	251	f	1958-11-06	NO	-	-	-	-	-	-	-
2022-04-07	252	f	1966-04-16	NO	-	-	-	-	-	-	-
2022-04-07	253	f	1967-07-10	NO	-	-	-	-	-	-	-
2022-04-08	263	f	1990-06-29	NO	-	-	-	-	-	-	-
2022-04-11	267	f	1992-01-21	NO	-	-	-	-	-	-	-
2022-04-11	268	m	1993-03-13	NO	-	-	-	-	-	-	-
2022-04-11	269	m	1997-08-05	NO	-	-	-	-	-	-	-
2022-04-12	277	m	1962-12-13	NO	-	-	-	-	-	-	-
2022-04-12	280	m	1956-05-26	NO	-	-	-	-	-	-	-
2022-04-12	284	f	1986-10-28	NO	-	-	-	-	-	-	-
2022-04-13	286	m	1989-02-02	NO	-	-	-	-	-	-	-
2022-04-15	292	f	1992-03-20	NO	-	-	-	-	-	-	-
2022-04-19	296	f	1962-06-06	NO	-	-	-	-	-	-	-
2022-04-21	304	m	1978-04-06	NO	-	-	-	-	-	-	-
2022-04-21	305	m	1993-08-17	NO	-	-	-	-	-	-	-
One rooted
2022-02-01	15	f	1974-06-16	YES	1	1	-	-	-	-	-
2022-01-31	22	f	1987-04-20	YES	1	1	-	-	-	-	-
2022-02-10	37	f	2004-09-06	YES	1	1	-	-	-	-	-
2022-02-14	51	f	1995-04-13	YES	1	1	-	-	-	-	-
2022-02-18	69	f	1990-01-28	YES	1	1	-	-	-	-	-
2022-03-14	144	f	1973-10-21	YES	1	1	-	-	-	-	-
2022-03-16	162	f	27.07.1084	YES	1	1	-	-	-	-	-
2022-03-21	171	f	1996-11-29	YES	1	1	-	-	-	-	-
2022-03-28	207	f	1991-09-03	YES	1	1	-	-	-	-	-
2022-03-29	214	f	1992-12-17	YES	1	1	-	-	-	-	-
2022-03-31	229	f	1974-03-05	YES	1	1	-	-	-	-	-
2022-03-31	231	f	1934-11-19	YES	1	1	-	-	-	-	-
2022-04-01	236	f	1967-01-07	YES	1	1	-	-	-	-	-
2022-04-04	239	f	1979-10-08	YES	1	1	-	-	-	-	-
2022-04-07	255	f	1989-12-16	YES	1	1	-	-	-	-	-
2022-04-08	259	f	1977-05-27	YES	1	1	-	-	-	-	-
2022-04-11	270	f	1976-11-08	YES	1	1	-	-	-	-	-
2022-04-22	308	f	1990-10-05	YES	1	1	-	-	-	-	-
2022-03-21	172	f	2002-03-20	YES	1	1	-	-	-	-	-
2022-04-13	291	f	1996-03-22	YES	1	3	-	-	-	-	-
2022-02-01	12	m	1985-05-11	YES	1	4	-	-	-	-	-
2022-02-22	86	f	1980-04-21	YES	1	4	-	-	-	-	-
2022-03-01	98	m	1995-12-16	YES	1	5	-	-	-	-	-
2022-02-15	55	f	1998-03-23	YES	1	8	-	-	-	-	-
Two rooted
2022-03-07	119	f	1987-12-02	YES	2	1	-	-	-	-	-
2022-03-30	227	f	1966-03-14	YES	2	1	-	-	-	1	-
2022-02-01	11	m	1990-08-27	YES	2	1	-	-	-	1	-
2022-04-11	265	m	1991-06-11	YES	2	1	-	-	-	1	-
2022-01-31	23	m	1981-05-16	YES	2	1	-	-	-	1	-		fused B, P
2022-03-07	115	f	1992-03-29	YES	2	1	-	-	-	1	-		fused B, P
Three rooted
2022-02-01	10	f	1997-01-04	YES	3	1	1	1	-	-	-
2022-01-31	19	f	1990-10-27	YES	3	1	1	1	-	-	-
2022-02-08	30	f	1996-11-12	YES	3	1	1	1	-	-	-
2022-02-10	40	f	1992-03-30	YES	3	1	1	1	-	-	-
2022-02-11	42	f	1996-11-12	YES	3	1	1	1	-	-	-
2022-02-14	45	f	1997-11-10	YES	3	1	1	1	-	-	-
2022-02-14	47	f	1998-02-20	YES	3	1	1	1	-	-	-
2022-02-14	48	f	1984-08-19	YES	3	1	1	1	-	-	-
2022-02-17	63	f	1998-08-01	YES	3	1	1	1	-	-	-
2022-02-21	75	f	1987-06-08	YES	3	1	1	1	-	-	-
2022-02-23	88	f	2000-04-16	YES	3	1	1	1	-	-	-
2022-03-09	139	f	1998-08-31	YES	3	1	1	1	-	-	-
2022-03-15	159	f	2001-08-20	YES	3	1	1	1	-	-	-	patient has tooth 19 and 29
2022-03-21	175	f	1973-07-08	YES	3	1	1	1	-	-	-
2022-03-22	182	f	1996-07-17	YES	3	1	1	1	-	-	-
2022-03-24	188	f	1977-08-02	YES	3	1	1	1	-	-	-
2022-03-28	209	f	1995-03-12	YES	3	1	1	1	-	-	-
2022-03-29	213	f	1996-07-14	YES	3	1	1	1	-	-	-
2022-03-30	224	f	1999-05-07	YES	3	1	1	1	-	-	-
2022-04-06	250	f	2002-08-16	YES	3	1	1	1	-	-	-
2022-04-22	313	f	1982-12-31	YES	3	1	1	1	-	-	-
2022-01-31	24	m	1981-12-10	YES	3	1	1	1	-	-	-
2022-02-16	61	m	2004-05-07	YES	3	1	1	1	-	-	-
2022-02-21	81	m	1995-12-30	YES	3	1	1	1	-	-	-
2022-02-22	84	m	1983-02-05	YES	3	1	1	1	-	-	-
2022-03-07	113	m	1945-01-19	YES	3	1	1	1	-	-	-
2022-03-07	120	m	1992-03-05	YES	3	1	1	1	-	-	-
2022-03-14	146	m	2000-01-04	YES	3	1	1	1	-	-	-
2022-03-15	151	m	1983-12-30	YES	3	1	1	1	-	-	-
2022-03-15	153	m	1996-05-28	YES	3	1	1	1	-	-	-
2022-03-28	206	m	1992-06-08	YES	3	1	1	1	-	-	-
2022-03-29	218	m	1995-06-14	YES	3	1	1	1	-	-	-
2022-03-30	225	m	1997-07-11	YES	3	1	1	1	-	-	-
2022-04-05	243	m	1999-12-02	YES	3	1	1	1	-	-	-
2022-04-05	244	m	1969-06-17	YES	3	1	1	1	-	-	-
2022-04-07	254	m	1975-11-30	YES	3	1	1	1	-	-	-
2022-04-13	290	m	1992-04-26	YES	3	1	1	1	-	-	-
2022-04-19	297	m	1994-03-26	YES	3	1	1	1	-	-	-
2022-04-22	309	m	1990-08-01	YES	3	1	1	1	-	-	-
2022-04-22	311	m	1994-01-10	YES	3	1	1	1	-	-	-
2022-03-14	143	f	1975-08-19	YES	3	1	1	1	-	-	-		fused MB, DB
2022-04-22	315	f	1999-11-29	YES	3	1	1	1	-	-	-		fused DB, P
2022-02-08	27	f	2961-11-20	YES	3	1	1	1	-	-	-		fused MB, DB, P
2022-02-10	39	f	1993-02-04	YES	3	1	1	1	-	-	-		fused MB, DB, P
2022-02-14	52	f	1996-06-27	YES	3	1	1	1	-	-	-		fused MB, DB, P
2022-02-18	68	f	1998-04-03	YES	3	1	1	1	-	-	-		fused MB, DB, P
2022-04-21	306	f	1993-02-28	YES	3	1	1	1	-	-	-		fused MB, DB, P
2022-03-07	116	m	1985-07-07	YES	3	1	1	1	-	-	-		fused MB, DB, P
2022-03-29	216	m	1993-02-24	YES	3	1	3	1	-	-	-
2022-02-14	46	f	1998-02-20	YES	3	1	4	1	-	-	-
2022-02-22	82	f	1981-04-27	YES	3	1	4	1	-	-	-
2022-03-08	129	f	1970-10-06	YES	3	1	4	1	-	-	-
2022-04-12	278	f	2000-04-08	YES	3	1	4	1	-	-	-
2022-02-10	36	m	2000-07-03	YES	3	1	4	1	-	-	-
2022-02-21	70	m	2000-07-13	YES	3	1	4	1	-	-	-
2022-03-07	122	m	1987-02-26	YES	3	1	4	1	-	-	-
2022-03-30	226	m	1971-02-24	YES	3	1	4	1	-	-	-
2022-04-11	271	m	1956-10-06	YES	3	1	4	1	-	-	-
2022-04-20	299	m	1951-05-26	YES	3	1	4	1	-	-	-
2022-04-22	310	m	1981-05-07	YES	3	1	4	1	-	-	-
2022-04-21	303	f	2000-04-14	YES	3	1	4	1	-	-	-		fused MB,DB
2022-04-12	285	m	1986-11-05	YES	3	1	4	1	-	-	-		fused MB, DB
2022-03-04	112	f	1975-04-27	YES	3	1	5	1	-	-	-
Four rooted
2022-02-08	32	f	1999-02-17	YES	4	1	1	1	1		-
2022-03-25	198	m	1998-01-15	YES	4	1	1	1	1	-	-
2022-04-20	301	m	1988-04-15	YES	4	1	1	1	1	-	-
2022-03-08	128	f	1992-02-27	YES	4	1	1	1	1	-	-		fused MB, MB2
Legend
YES - tooth present
NO - tooth absent
A - technical problem, not possible to read CBCT
B - did not cover the tooth
C - did not cover apices
D - caries
E - filling
F - open apex
G - under 18 years of age
H - after endodontic treatment
I - under crown
J - only root present
K - after endododntic treatment with a crown
L - after endodontic treatment with a filling
	f - female
	m - male
